# Supplementary material for: Evolutionary convergence on hummingbird pollination in Neotropical Costus provides insight into the causes of pollinator shifts
Source: New Phytol. 2022 Sep 24;236(4):1572–83. doi: 10.1111/nph.18464 (PMC9826479; doi:10.1111/nph.18464)
Supplement: Supplementary file 2 — Table S1 Pollinator observations and syndrome classifications of 52 Costus taxa. Table S2 Costus floral trait data sources. Please note: Wiley Blackwell are not responsible for the content or functionality of any Supporting Information supplied by the authors. Any queries (other than missing material) should be directed to the New Phytologist Central Office. [file NPH-236-1572-s002.xlsx]

## Sheet: metadata
New Phytologist Supporting Information
Article title: Evolutionary convergence on hummingbird pollination in Neotropical Costus provides insight into the causes of pollinator shifts
Authors: Kathleen M. Kay and Dena L. Grossenbacher
Article acceptance date: 10 August 2022

## Sheet: TableS1
Table S1 Data file of pollinator observations and syndrome classifications of 52 Costus taxa. The following columns are included: taxon identity (tip_label), pollination syndrome as determined by taxonomic treatments and our quantitative analyses (syndrome), indication of whether pollinator observations have been made for a given taxon (observed), proportion of floral visitors that were hummingbi…
tip_label	syndrome	observed	prop_hummingbird	prop_hermit	Total_visits_observed	prop_matching	source	notes
Costus_acreanus_19245	bee
Costus_allenii_98050	bee	yes	0		216	1	Kay KM, Schemske DW. 2003. Pollinator assemblages and visitation rates for 11 species of neotropical Costus (Costaceae). Biotropica 35: 198–207; Chen, G.F., 2013. Sexual isolation in two bee-pollinated Costus (Costaceae). Plant Reproduction, 26(1), pp.3-16
Costus_amazonicus_19020	bee
Costus_amazonicus_GUAL_18009	bee
Costus_arabicus_98080	bee	yes	0.24	0	369	0.76	Bergamo, P.J., Rech, A.R., Brito, V.L. and Sazima, M., 2016. Flower colour and visitation rates of Costus arabicus support the ‘bee avoidance’hypothesis for red_reflecting hummingbird_pollinated flowers. Functional Ecology, 30(5), pp.710-720
Costus_asplundii_18058	bee	yes	0		1	1	INaturalist (ID: Dave Skinner) https://colombia.inaturalist.org/observations/42395702
Costus_barbatus_19242	hummingbird
Costus_bracteatus_18030	bee	yes	0		42	1	Kay KM, Schemske DW. 2003. Pollinator assemblages and visitation rates for 11 species of neotropical Costus (Costaceae). Biotropica 35: 198–207
Costus_chartaceus_19269	hummingbird
Costus_comosus_var_bakeri_19114	hummingbird
Costus_comosus_var_comosus_98173	hummingbird
Costus_dirzoi_98079	hummingbird (RF); bee (taxonomy)
Costus_erythrocoryne_98073	hummingbird	yes	1	1	21	1	Rossana Maguina, unpublished data from Allpahuayo Mishana, Peru	cf. Phaethornis longirostris
Costus_erythrophyllus_98168	bee
Costus_erythrothyrsus_98174	hummingbird
Costus_glaucus_98077	bee	yes	0	0	3	1	Pedro Juarez unpublished data from Estación La Gamba, Costa Rica	Euglossa sp.
Costus_guanaiensis_var_guanaiensis_SA_18059	bee	yes	0.15	1	40	0.85	Rossana Maguina, unpublished data from Allpahuayo Mishana, Peru	cf. Phaethornis longirostris
Costus_guanaiensis_var_macrostrobilus_18077	bee	yes	0		1	1	Schemske DW. 1981. Floral convergence and pollinator sharing in two bee-pollinated tropical herbs. Ecology 62: 946–954.
Costus_guanaiensis_var_tarmicus_19243	bee	yes	0.02	1	988	0.98	Rossana Maguina, unpublished data from four sites in Peru, including Iscozacin, Reserva Comunal Yanesha, Bosque de Protección San Matías San Carlos, and Parque Nacional Yanachaga Chemillén	mostly bee, but some hummingbird Phaethornis guy. RM evaluated 4 populations.
Costus_laevis_18032	bee	yes	0.01	1	206	0.99	Kay KM, Schemske DW. 2003. Pollinator assemblages and visitation rates for 11 species of neotropical Costus (Costaceae). Biotropica 35: 198–207
Costus_lasius_18080	hummingbird	yes	1	0.44	9	1	Kay KM, Schemske DW. 2003. Pollinator assemblages and visitation rates for 11 species of neotropical Costus (Costaceae). Biotropica 35: 198–207
Costus_leucanthus_98075	bee
Costus_lima_98165	hummingbird	yes	1	1	19	1	Kay KM, Schemske DW. 2003. Pollinator assemblages and visitation rates for 11 species of neotropical Costus (Costaceae). Biotropica 35: 198–207
Costus_longebracteolatus_98176	bee	yes	0.28	1	49	0.72	Rossana Maguina, unpublished data from Allpahuayo Mishana, Peru	cf. Phaethornis longirostris
Costus_malortieanus_18036	bee	yes	0.19	1	137	0.81	Kay KM, Schemske DW. 2003. Pollinator assemblages and visitation rates for 11 species of neotropical Costus (Costaceae). Biotropica 35: 198–207	mostly bee but some hummingbird
Costus_montanus_19217	hummingbird	yes	1	0	38	1	Kay KM, Schemske DW. 2003. Pollinator assemblages and visitation rates for 11 species of neotropical Costus (Costaceae). Biotropica 35: 198–207
Costus_nitidus_18001	hummingbird
Costus_osae_19005	hummingbird	yes	1	1	1	1	Kathleen Kay, unpublished data from Estación La Gamba, Costa Rica	Phaethornis longirostris
Costus_pictus_98160	bee
Costus_plicatus_18039	hummingbird	yes	1	1	2	1	Kathleen Kay, unpublished data from Estación La Gamba, Costa Rica	Phaethornis longirostris
Costus_productus_98170	hummingbird	yes	0.95	1	20	0.95	Rossana Maguina, unpublished data from Bosque de Protección San Matías San Carlos, Peru	RM evaluated two morphs of C. productus. Phaethornis guy, cf Phaethornis hispidus
Costus_pulverulentus_18042	hummingbird	yes	1	1	73	1	Kay KM, Schemske DW. 2003. Pollinator assemblages and visitation rates for 11 species of neotropical Costus (Costaceae). Biotropica 35: 198–207
Costus_ricus_18043	hummingbird	yes	1	1	1	1	Pedro Juarez unpublished data from Estación La Gamba, Costa Rica	Phaethornis longirostris
Costus_scaber_18044	hummingbird	yes	0.99	0.58	315	0.99	Kay KM, Schemske DW. 2003. Pollinator assemblages and visitation rates for 11 species of neotropical Costus (Costaceae). Biotropica 35: 198–207
Costus_scaber_18085	hummingbird	yes	1	0.98	43	1	Kay KM, Schemske DW. 2003. Pollinator assemblages and visitation rates for 11 species of neotropical Costus (Costaceae). Biotropica 35: 198–207
Costus_sp_19113	hummingbird
Costus_sp_nov_18049	hummingbird	yes	1	1	6	1	Pedro Juarez, unpublished data from Estación Biológica Monteverde, Costa Rica	Phaethornis guy
Costus_sp_nov_19168	bee
Costus_sp_nov_19205	bee
Costus_sp_nov_19248	bee
Costus_spicatus_19251	hummingbird
Costus_spiralis_var_villosus_19209	hummingbird	yes	0.97	0.49	93	0.97	Kay KM, Schemske DW. 2003. Pollinator assemblages and visitation rates for 11 species of neotropical Costus (Costaceae). Biotropica 35: 198–207 (33 obs); Missagia, C.C. and Alves, M.A.S., 2018. Does beak size predict the pollination performance of hummingbirds at long and tubular flowers? A case study of a Neotropical spiral ginger. Journal of Zoology, 305(1), pp.1-7 (60 obs)
Costus_stenophyllus_19227	hummingbird	yes	1	1	3	1	Kathleen Kay, unpublished data from Estación La Gamba, Costa Rica	Phaethornis longirostris
Costus_vargasii_19210	hummingbird
Costus_varzearum_19252	hummingbird (RF); bee (taxonomy)
Costus_villosissimus_18090	bee	yes	0		425	1	Chen, G.F., 2013. Sexual isolation in two bee-pollinated Costus (Costaceae). Plant Reproduction, 26(1), pp.3-16
Costus_vinosus_19273	bee
Costus_wilsonii_18050	hummingbird	yes	1	1	31	1	Kay KM, Schemske DW. 2003. Pollinator assemblages and visitation rates for 11 species of neotropical Costus (Costaceae). Biotropica 35: 198–207 (2 obs); P. Juarez unpublished data (29 obs)
Costus_woodsonii_18052	hummingbird	yes	1	1	1	1	Schemske, D.W., 1980. The evolutionary significance of extrafloral nectar production by Costus woodsonii (Zingiberaceae): an experimental analysis of ant protection. The Journal of Ecology, pp.959-967.
Costus_zamoranus_19170	bee

## Sheet: TableS2
Table S2 Data file of sources used for gathering continuous and discrete floral trait data for 52 Costus species. The following columns are included: taxon identity (tip_label) and sources (data_sources). A .csv version of this table is available at https://doi.org/10.7291/D1C39G
tip_label	data_sources
Costus_acreanus_19245	photos of Dave Skinner collection R3265
Costus_afer_98068	photos of Dave Skinner collection R2911
Costus_allenii_98050	UCSC greenhouse collection from Pipeline Road, Panama
Costus_amazonicus_19020	UCSC greenhouse collection from Dave Skinner from Guayzimi, Zamora-Chinchipi Province, Ecuador
Costus_amazonicus_GUAL_18009	UCSC greenhouse collection from Dave Skinner from Gualaquiza, Morona-Santiago Province, Ecuador
Costus_arabicus_98080	Maas PJM. 1972. Costoideae (Zingiberaceae). In: Flora Neotropica, Monograph No. 8. New York, New York: Hafner.
Costus_asplundii_18058	Maas PJM. 1977. Renealmia(Zingiberaceae-Zingiberoideae) and Costoideae additions (Zingiberaceae). In: Flora Neotropica, Monograph No. 18. Bronx, New York: New York Botanical Garden.
Costus_barbatus_19242	photos of Dave Skinner collection R3213
Costus_bracteatus_18030	4 live plants at La Selva Biological Station, Costa Rica
Costus_chartaceus_19269	UCSC greenhouse collection from John Kress, from Caqueta, Colombia
Costus_comosus_var_bakeri_19114	photos of Dave Skinner collection R3315 and R3313
Costus_comosus_var_comosus_98173	Maas PJM. 1972. Costoideae (Zingiberaceae). In: Flora Neotropica, Monograph No. 8. New York, New York: Hafner.
Costus_dirzoi_98079	Garcia-Mendoza, A., 1991. A new species of Costus (Costoideae, Zingiberaceae) from Veracruz, Mexico. Annals of the Missouri Botanical Garden, 78(4), pp.1081-1084
Costus_dubius_98074	Maas-van de Kamer, H., Maas, P.J.M., Wieringa, J.J. and Specht, C.D., 2016. Monograph of African Costaceae. Blumea-Biodiversity, Evolution and Biogeography of Plants, 61(3), pp.280-318.
Costus_erythrocoryne_98073	2 live plants photographed in the field in Allpahuayo Mishana, Peru by R. Maguiña Conde
Costus_erythrophyllus_98168	photos of Dave Skinner collection R3306; UCSC greenhouse collections from Tom Wood
Costus_erythrothyrsus_98174	photos of Dave Skinner collection
Costus_glaucus_98077	1 live plant on road between La Gamba and Golfito in Costa Rica, photos of Dave Skinner collection R3364
Costus_guanaiensis_var_guanaiensis_SA_18059	4 live plants photographed in the field in Allpahuayo Mishana, Peru by R. Maguiña Conde
Costus_guanaiensis_var_macrostrobilus_18077	UCSC greenhouse collection from Barro Colorado Island, Panama
Costus_guanaiensis_var_tarmicus_19243	UCSC greenhouse collection from Dave Skinner
Costus_laevis_18032	3 live plants at La Selva, La Gamba, and Las Cruces biological stations in Costa Rica
Costus_lasius_18080	UCSC greenhouse collection from El Valle, Panama (2 individuals) and Peru
Costus_leucanthus_98075	photos of Dave Skinner collection
Costus_lima_98165	UCSC greenhouse collection from Sirena Biological Station, Costa Rica
Costus_longibracteolatus_98176	3 live plants photographed in the field in Allpahuayo Mishana, Peru by R. Maguiña Conde
Costus_lucanusianus_99103	Maas-van de Kamer, H., Maas, P.J.M., Wieringa, J.J. and Specht, C.D., 2016. Monograph of African Costaceae. Blumea-Biodiversity, Evolution and Biogeography of Plants, 61(3), pp.280-318.; photos of Dave Skinner collection R2850
Costus_malortieanus_18036	UCSC greenhouse collection from La Selva Biological Station, Costa Rica
Costus_montanus_19217	UCSC greenhouse collection from Monteverde, Costa Rica
Costus_nitidus_18001	UCSC greenhouse collection from Reserva Hitoy-Cerere, Costa Rica, and photos of Dave Skinner collection R3088
Costus_osae_19005	UCSC greenhouse collection from Tom Wood
Costus_pictus_98160	Maas PJM. 1972. Costoideae (Zingiberaceae). In: Flora Neotropica, Monograph No. 8. New York, New York: Hafner.
Costus_plicatus_18039	4 live plants photographed in the field in La Gamba, Costa Rica
Costus_productus_98170	UCSC greenhouse collection from Smithsonian collection and photos of Dave Skinner collection
Costus_pulverulentus_18042	UCSC greenhouse collections from La Selva Biological Station (3) and Sirena Biological Station (3) in Costa Rica, Bonampak (2) and Lacanja (2) in Mexico, Barro Colorado Island in Panama (1), Bahia Solano-Huina in Colombia (1), live plants photographed in the field in Tortuguero (3) and La Gamba (4), Costa Rica
Costus_ricus_18043	live plant at La Gamba Biological Station, Costa Rica
Costus_scaber_18044	UCSC greenhouse collections from Barro Colorado Island, Panama, and Iwokrama, Guyana; live plants photographed in the field in La Gamba, Costa Rica
Costus_scaber_18085	UCSC greenhouse collections from Rio Moile and Madidi, Bolivia; live plants photographed in the field by R. Maguiña Conde in Allpahuayo Mishana and Jenaro Herrera in Peru
Costus_sp_nov_18049	4 live plants at Estación Biologica Monteverde, Costa Rica
Costus_sp_nov_19168	photos of Dave Skinner collection R3314 and R3316
Costus_sp_nov_19205	photos of Dave Skinner collection R3226
Costus_sp_nov_19248	photos of Dave Skinner collection R3130
Costus_spicatus_19251	UCSC greenhouse collection from St. Joseph, Dominica; photos of Dave Skinner collection R3028
Costus_spiralis_var_villosus_19209	UCSC greenhouse collection from Guarayos, Bolivia; photos of Dave Skinner collection R3218
Costus_stenophyllus_19227	live plant at Las Cruces Biological Station
Costus_vargasii_19210	MAAS, P. and MAAS, H., 1990. Notes on New World Zingiberaceae: 4. some new species of Costus and Renealmia. Notes from the Royal Botanical Garden.
Costus_varzearum_19252	UCSC greenhouse collection from Brazil; photos of Dave Skinner collection R1394
Costus_villosissimus_18090	2 UCSC greenhouse collection from Pipeline Road, Panama
Costus_vinosus_19273	Maas PJM. 1977. Renealmia(Zingiberaceae-Zingiberoideae) and Costoideae additions (Zingiberaceae). In: Flora Neotropica, Monograph No. 18. Bronx, New York: New York Botanical Garden.
Costus_wilsonii_18050	3 live plants from Las Alturas Biological Station, Costa Rica and 1 live plant and 4 field photos from Las Cruces Biological Station, Costa Rica
Costus_woodsonii_18052	UCSC greenhouse collections from Tortuguero, Costa RIca and Bocas del Toro, Panama
Costus_zamoranus_19170	photos of Dave Skinner collection R3325
	Dave Skinner’s collection found at gingersrus.com and iNaturalist under username “selvadero”
